# Supplementary material for: Traditional and Emerging Maceration Techniques in Red Winemaking: Extraction Mechanisms Shaping Phenolic Composition, Volatile Profile, and Sensory Expression
Source: Foods. 2026 Jul 22;15(14):2571. doi: 10.3390/foods15142571 (PMC13409729; doi:10.3390/foods15142571)
Supplement: Supplementary file 1 [file foods-15-02571-s001.zip]

Archive with 1 entries (1 files):
- foods-4396382-supplementary.pdf
